# Supplementary material for: Identification of Dioscorea opposite Thunb. CDPK gene family reveals that DoCDPK20 is related to heat resistance
Source: PeerJ. 2023 Sep 20;11:e16110. doi: 10.7717/peerj.16110 (PMC10517659; doi:10.7717/peerj.16110)
Supplement: Supplemental Information 1 — Physiological indicators and photosynthesis-related indicators. [file peerj-11-16110-s001.zip]

Archive with 14 entries (13 files):
- peerj-82825-supplementary_files_1/
- peerj-82825-supplementary_files_1/Protein sequence of CDPKs in Dioscorea opposite Thun.csv
- peerj-82825-supplementary_files_1/Raw date of -4°C.csv
- peerj-82825-supplementary_files_1/Raw date of 42°C.csv
- peerj-82825-supplementary_files_1/Raw date of CAT.csv
- peerj-82825-supplementary_files_1/Raw date of Fluorescence parameters.csv
- peerj-82825-supplementary_files_1/Raw date of Fv,Fm and PIabs.csv
- peerj-82825-supplementary_files_1/Raw date of MDA.csv
- peerj-82825-supplementary_files_1/Raw date of Photosynthetic indicators.csv
- peerj-82825-supplementary_files_1/Raw date of POD.csv
- peerj-82825-supplementary_files_1/Raw date of pro.csv
- peerj-82825-supplementary_files_1/Raw date of SOD.csv
- peerj-82825-supplementary_files_1/Raw date of Soluble protein.csv
- peerj-82825-supplementary_files_1/Raw date of Transgenic tobacco.csv
