# Supplementary material for: Identification of Dioscorea opposite Thunb. CDPK gene family reveals that DoCDPK20 is related to heat resistance
Source: PeerJ. 2023 Sep 20;11:e16110. doi: 10.7717/peerj.16110 (PMC10517659; doi:10.7717/peerj.16110)
Supplement: Supplemental Information 1 — Physiological indicators and photosynthesis-related indicators. [file peerj-11-16110-s001.zip › peerj-82825-supplementary_files_1/Protein sequence of CDPKs in Dioscorea opposite Thun.csv]

Protein sequence of CDPKs in Dioscorea opposita?Thunb.
Protein name	Protein sequence
>DoCDPK1	MGNTCRGSLTSTKFFRSFADPTDRFSSSSSRTHPQSSFSDAEEPPKPAPKPATMRRGADMHSSCILGHKTANIRDLYTLGRKLGQGQFGTTYLCTEISTGVEYACKSISKRKLISNDDVDDVRREIQIMHHLSGHRNVVTIKGAYEDPLYVHIVMELCAGGELFDRIIQRGHYSERKAAELTRIIVGVVEACHSLGVMHRDLKPENFLLVNKDDDSSLKAIDFGLSVFFKPGQIFTDVVGSPYYVAPEVLCKHYGPEADVWTAGVILYILLSGVPPFWAETQQGIFDAVLKGVIDFDSDPWPVISDSAKDLIRKMLCSQPSDRLTAHQVLCHPWICENGVAPDRALDPAVLSRLKQFSAMNKLKKMALRVIAESLSEEEIAGLREMFQAMDTDNSGAIT…
>DoCDPK2	MGNACRGSFAAKDLQDYHRPTENSSVSKHSHRRRSSPDPHLDESPKTQAVKNPDATAAAAPAPAAAAVTMRKGFDIQSNYVLGHPTPALRDLYTLGRKLGQGQFGTTYLCTEIATGVDYACKSISKRKLIAKEDVEDVRREIQIMHHLSGHKNVVTIKGAYEDQLCVHIVMELCAGGELFDRIIQRGHYSERKAAELTRIIVGVVEACHSLGVMHRDLKPENFLLADKDNDLSLKAIDFGLSVFFKPGQVFTDVVGSPYYVAPEVLCKHYGPEADVWTAGVILYILLSGVPPFWAETQQGIFDAVLKGAIDFDSEPWPLISNSAKDLIRKMLCSRPSDRLTAHEVLCHPWICENGVAPDRALDPAVLSRLKQFSAMNKLKKMALRVIAESLSEEEIAGL…
>DoCDPK3	MGNACRGSFAAKDLQDYHRPTENSSVSKHSHRRRSSPDPHLDESPKPQAVKNPDATAAAAPAPAAAAAAVAVAVAVAMRKGFDTQSNYVLGHPTPALRDLYTLGRKLGQGQFGTTYLCTEIATGVDYACKSISKRKLIAKEDVEDVRREIQIMHHLSGHKNVVTIKGAYEDQLCVHIVMELCAGGELFDRIIQRGHYSERKAAELTRIIVGVVEACHSLGVMHRDLKPENFLLADKDNDLSLKAIDFGLSVFFKPGQVFTDVVGSPYYVAPEVLCKHYGPEADVWTAGVILYILLSGVPPFWAETQQGIFDAVLKGAIDFDSEPWPLISNSAKDLIRKMLCSRPSDRLTAHEVLCHPWICENGVAPDRALDPAVLSRLKQFSAMNKLKKMALRVIAESL…
>DoCDPK4	MGNTCVGPSGLRGSFFQSVTSAALWRPRAGADVADALPNPPPPNPSSSSSAPPDEPPTPVTIPDSNHSAPSSSPPKPKPPAVKRVASAGLQTDSVLQRKTEKLKDIYSLGRKLGQGQFGTTYLCIEKATGKEFACKSIAKRKLVTDEDVEDVRREIQIMHHMAGNPNVISIIGAYEDAVAVHLVMELCAGGELFDRIIQRGHYSEKAAAGLARVIVGVVEACHSLGVMHRDLKPENFLFVNQQEESPLKTIDFGLSIFFKPGDMFGDVVGSPYYVAPEVLKKYYGPEADVWSAGVIIYILLSGVPPFWDESEQGIFEQVLKGDLDFSSDPWPSISDSAKDLVRKMLVRDPRKRLTAHQVLCHPWVQVDGVAPDKPLDSAVLTRLKQFSAMNKLKKLALR…
>DoCDPK5	MGNTCVGPNLSKYGFFHTVSAGLWGGSQRGAAEDVSAPPTPNPNKRAHEGVLPHHQQQQQHADVEVEASVYFDHKPPEPVKIIVIEQPKQPPPPPPPSKPPVKQQQQQQHAQTAPPAAVQQAKIKAEQQQQQHKRSGSVGLQANSVLKRPTDNLKDLYTLGRKLGQGQFGVTYLCVEKSTGKEYACKSIAKRKLTSDEDVEDVRREIQIMHHLSGHPHVISIKGAYEDTMAVHVVMELCGGGELFDRIIKKGHYTERKAAQLARIIVGVVEACHSMGVMHRDLKPENFLFVSNKEEAPLKTIDFGLSVFFRPGDTFTDVVGSPYYVAPEVLRKNYGPEADVWSAGVIIYILLSGVPPFWAENEQGIFEQILNGSLDFESDPWPSVSVSAKDLVRKMLVR…
>DoCDPK6	MEQSSSSQPPSSSKPASVLPYKTPNLRDHYRVGRKLGQGQFGTTYLCVDKADGKEYACKSIPKRKLLCREDYEDVWREIQIMHHLSEHANVVRIRGAYEDTLFVHLVMELCAGGELFDRIIQKGHFSERKAAQLIKTIVGVVEACHSLGVMHRDLKPENFLFSSGDEEAALKATDFGLSVFYRPGDTFSDVVGSPYYVAPEVLRKLYGPEADVWSAGVILYILLSGVPPFWAETEAGIFRQILQGRLDFESEPWPCISESAKDLIRRMLNRDPKKRFTAHEVLSHPWIVDDRVAPDKPLDSAVLSRLKHFSAMNKLKKMALRVIAESLSEEEIGGLKELFKMIDTDNSGTITFDELKDGLRRVGSELMESEIQALMNAADIDNSGTIDYGEFLAATVHL…
>DoCDPK7	MGNCNGLPSASGEPPATGSTAGPPDRPPPPAPTNGSITVLPSAKPSPPHASRPVYGRVLGRPISDVREFYTFGRELGRGQFGVTYLVTDRRTGERLACKSIATRKLVNRDDIEDVRREVQIMHHLTGHRNIVELKGAYEDRHSVHLVMELCEGGELFDRIITKGHYSERAAAALCREIVTVVHNCHSMGVMHRDLKPENFLFLSKDENSPLKATDFGLSVFFKPGDVFKDLVGSAYYVAPEVLRRNYGAEADIWSAGVILYILLCGVPPFWAENEQGIFDAVLRGHIDFSSDPWPSISSGAKELVKKMLRQDPKERLSAVEILNHPWVREDGDASDKPIDITVLSRMKQFRAMNKLKKVALKVIAENLSEEEIIGLKEMFKSMDTDNSGTITFEELKAG…
>DoCDPK8	MGSCCSKGTTSETNGYRYQRPEPSPPPPRPPPPSQRPAKPSTPPSHHQTHAPPPESRYAPPSPLKYSTPTPPPPKPESYSDTILGKAFADVRSFYTLGKELGRGQFGVTYLCTENATGLSYACKSVSKRKLVNKNDREDIKREIQIMQHLTGQANIVEFKGAYEDKHSVHLVMELCAGGELFDRIIAKGHYSERAAATICRAIVNVVHICNFMGVMHRDLKPENFLLATKDEGAMLKATDFGLSVFIEEGKVYRDIVGSAYYVAPEVLRRNYGKEIDIWSAGVILYILLSGVPPFWAETEKGIFDAILQGEIDFESAPWPSISNSAKDLVRRMLTQDPRKRITAAQVLEHPWIREDGNASDKPIDSAVLSRMKQFRAMNKLKKMALMVIAENLSEDEIK…
>DoCDPK9	MGSCCSKGTTSETNGYRYQRPEPSPPPPRPPPPSQRPAKPSTPPSHHQTHAPPPESRYAPPSPLKYSTPTPPPPKPESYSDTILGKAFADVRSFYTLGKELGRGQFGVTYLCTENATGLSYACKSVSKRKLVNKNDREDIKREIQIMQHLTGQANIVEFKGAYEDKHSVHLVMELCAGGELFDRIIAKGHYSERAAATICRAIVNVVHICNFMGVMHRDLKPENFLLATKDEGAMLKATDFGLSVFIEEGKVYRDIVGSAYYVAPEVLRRNYGKEIDIWSAGVILYILLSGVPPFWAETEKGIFDAILQGEIDFESAPWPSISNSAKDLVRRMLTQDPRKRITAAQVLEHPWIREDGNASDKPIDSAVLSRMKQFRAMNKLKKMALMVIAENLSEDEIK…
>DoCDPK10	MGSCCSKGTTSETNGYRYQRPEPSPPPPRPPPPSQRPAKPSTPPSHHQTHAPPPESRYAPPSPLKYSTPTPPPPKPESYSDTILGKAFADVRSFYTLGKELGRGQFGVTYLCTENATGLSYACKSVSKRKLVNKNDREDIKREIQIMQHLTGQANIVEFKGAYEDKHSVHLVMELCAGGELFDRIIAKGHYSERAAATICRAIVNVVHICNFMGVMHRDLKPENFLLATKDEGAMLKATDFGLSVFIEEGKVYRDIVGSAYYVAPEVLRRNYGKEIDIWSAGVILYILLSGVPPFWAETEKGIFDAILLGEIDFESAPWPSISNSAKDLVRRMLTQDPRKRITAAQVLEHPWIREDGNASDKPIDSAVLSRMKQFRAMNKLKKMALMVIAENLSEDEIK…
>DoCDPK11	MGNCCVRPPSAPSKPKSKPKNGGKLKQNRYAIDYNRGPSPTTYVPKVTVLQNPTGDDISARYHLGKELGRGEFGVTYLCTDNSSGETFACKSISKKKLRTAVDVEDVRREVDIMRHLPPHPNIVSLKDTYEDDTAVHLVMELCEGGELFDRIVARGHYTEKAAALVTKTIVEVVQMCHKHGVMHRDLKPENFLFANSKENSTLKAIDFGLSVFFKPGEIFTEIVGSPYYMAPEVLKRNYGPEVDVWSAGVILYILLCGLPPFWAETEQGVAEAIIRSKVDFRRDPWPIVSDNAKDLVKKMLEPNPKRRLTAQEVLDHPWLQNIKKAPDVPLGESVRARLQQFSVMNKFKKRALRVVADHLSMEEVAEIKELFEMMDVNNNGKITLEELKHGLQKVGYQL…
>DoCDPK12	MGNCCASPVDPSEKKPKKGKKQNPFSLDYNKGPSGGGSKLTVLKDPTGRDIEARYELGQELGRGEFGVTYLCTDRSTGESLACKSISKKKLRTAVDIDDVRREVEIMRHMPAHPNIVRLKDTYEDDNAVHLVMELCEGGELFDRIVARGHYTERAAAVVTKTIVEVVQMCHKHGVMHRDLKPENFLFANKKETAALKAIDFGLSVFFKPGERFTEIVGSPYYMAPEVLKRNYGPEVDVWSAGVILYILLCGVPPFWAETEQGVAQAIIRSVIDFKRDPWPRVSDNAKDLVKRMLDPDPKRRLTAQEVLDHPWLQNAKKAPNVSLGETVKARLQQFSVMNKFKKRALRVVAEHLSVEEAADIREMFRAMDINNSGKLTLEELKLGLHKLGHQIADADVKI…
>DoCDPK13	MGNCCASPVDPSEKKPKKGKKQNPFSLDYNKGPSGGGSKLTVLKDPTGRDIEARYELGQELGRGEFGVTYLCTDRSTGESLACKSISKKKLRTAVDIDDVRREVEIMRHMPAHPNIVRLKDTYEDDNAVHLVMELCEGGELFDRIVARGHYTERAAAVVTKTIVEVVQMCHKHGVMHRDLKPENFLFANKKETAALKAIDFGLSVFFKPGERFTEIVGSPYYMAPEVLKRNYGPEVDVWSAGVILYILLCGVPPFWAETEQGVAQAIIRSVIDFKRDPWPRVSDNAKDLVKRMLDPDPKRRLTAQEVLDHPWLQNAKKAPNVSLGETVKARLQQFSVMNKFKKRALRVVAEHLSVEEAADIREMFRTMDINNSGKLTLEELKLGLHKLGHQIADADVKI…
>DoCDPK14	MGNCCAAPVDPERKTRKGKKANPFSVEYNKGPAPKLTVLKDPTGQDIEARYQLGLELGRGEFGITYLCTDRSSGESLACKSISKKKLRTAIDIEDVRREVDIMRHLPAHPNIVRLKDTYEDDNAVHLVMELCEGGELFDRIVARGHYTERAAATVTKTIVEVVQNCHKHGVMHRDLKPENFLFANKKETAALKAIDFGLSVFFKPGERFTEIVGSPYYMAPEVLKRNYGPEVDVWSAGVILYILLCGVPPFWAETEQGVAQAIIRSVIDFKRDPWPKVSDNAKDLVKRMLDPDPKRRLTAQEVLDHPWLQNAKKAPNVSLGETVKARLQQFSVMNKFKKRALRVVAEHLSVEEAAGIKEMFQSMDINNTGRLTLEELKYGLHKLGHQIADADAKILMDA…
>DoCDPK15	AAESEKLGIAFASWRETLETLARDSSPMGNCCRSPSAVAREDVDDASFHPRKPNSAAAKHRHHPLRNGAGDPKLKTLTVLSSADTEGGIDEKYTVDRELGRGEFGVTYLCVDRATRELLACKSIPKRKLRTAVDVEDVRREVAIMKHLPRSPSIVSLREACEDENAVHLVMELCEGGELFDRIVARGHYTERAAAAVTRTIVEVVQLCHQHGVIHRDLKPENFLFADKKENSPLKAIDFGLSIFFKPGERFSEIVGSPYYMAPEVLKRNYGPEIDIWSAGVILYILLSGVPPFWAESERGVAQAILRGLIDFNREPWPSVSESAKDLIQHMLEPDPKLRLTAKQVLEHPWLQNAKKAPNVPLGDVVKSRLKQFSVMNRFKRRALRVIADHLSTEEVEDI…
>DoCDPK16	GTPSSPLQLHGSPSPPCETLETLTLAGASPMGNCCRSPAAVAREDVDPRKPQPRPHRTANPEPKPKPLSVLLPGTCDIDGNIEEKYLVDRELGRGEFGVTYLCMDKDTRELLACKSIPKRKLRTAVDVEDVRREVAIMRHLPRSPSIVSLREACEDEHAVHLVMELCEGGELFDRIVARGHYTERAAAAVTRTIVEVVQLCHKHGVIHRDLKPENFLFANKKENSPLKAIDFGLSIFFKPGERFSEIVGSPYYMAPEVLKRNYGPEIDIWSAGVILYILLCGVPPFWAESEQGVAQAILRGIIDFKREPWPSVSESAKDLVRHMLEPDPKLRLTAKQVLEHSWLQNAKKAPNVPLGDVVKSRLKQFSVMNRFKRRALRVIADHLSVEEVGDIKEMFKKI…
>DoCDPK17	GPPSLPFYPSFTFPFLFSLFVSLPTPTPSSPLQLHGSPSPPCETLETLTLAGASPMGNCCRSPAAVAREDVDPRKPQPRPHRTANPEPKPKPLSVLLPGTCDIDGNIEEKYLVDRELGRGEFGVTYLCMDKDTRELLACKSIPKRKLRTAVDVEDVRREVAIMRHLPRSPSIVSLREACEDEHAVHLVMELCEGGELFDRIVARGHYTERAAAAVTRTIVEVVQLCHKHGVIHRDLKPENFLFANKKENSPLKAIDFGLSIFFKPGERFSEIVGSPYYMAPEVLKRNYGPEIDIWSAGVILYILLCGVPPFWAESEQGVAQAILRGIIDFKREPWPSVSESAKDLVRHMLEPDPKLRLTAKQVLEHSWLQNAKKAPNVPLGDVVKSRLKQFSVMNRFKR…
>DoCDPK18	MGLCCSKLTEIPITSGPVKLPTQAQAQVQAQAKTPSQPPAKTPTQPPPSTLPKTDTKTPTKTTTLPITSAKSSIPSLSRSTSKLGRVLEKPMVDVNSFFILEKELGRGQFGVTYLCTERSTKHKYACKSVSKQKLVSKNDVQDMRREIMILQHLTGQPNIVEFKGAYEDENSVHLVMELCEGGELFDRIIAKGTYSEKEAAALCRDIVNVVHICHFMGVIHRDLKPENFLLVKRDTSEIKATDFGLSVFIEEGKVYKELVGSAYYVAPEVLKRSYGKEIDVWSAGVILYILLCGMPPFWAETEKGIFDAILQGHVDLKSAPWPSISDGAKDLIKKMLTQDPRKRITAAQALEHPWLRVGGEAPDKPISSAVQDRLKQFRAMNKMKKLALKVIAENLSEE…
>DoCDPK19	MGNCCSSPLSFTNSNSQNTPCLPLSDDLLDTDDHPHLSDISPVLRDPPVSPLPPRFLLGRELGRGEFGVTRLCSDPDTGETLACKSISKRKLRTAIDIEDVRREVSIMRTLPPHPNVVSIHDAYEDSDAVHLVMEACAGGELFDRIVSRGHYSERAAAGVARTIIQIIQHCHKHGVMHRDLKPENFLFANASEDSPLKAIDFGLSVFFEPGERFHEIVGSSYYMAPEILKRNYGPEVDIWSAGVILYILLCGVPPFWAESDEGIARAIVKSVIDFERDPWPKVSDNAKDLVRRMLDPNPYTRLTAEEVLEHPWLQNHTVIPNIPLGETVRFRLKQFSVMNKFKKKALRVVADQLPVEEIAGIRQMFHMMDTNKDGNLSMDELRKGLHMIGHGVLEPDVQ…
>DoCDPK20	MGLCNSTATKVSGSSGGAAANPPTNRDPAKTQEPRDRENGRGKRPTGTIPCGKRTDFGYAKDFQNCYSVGKLLGHGQFGYTFVATDKANGDRVAVKRIDKNKMVLPIAVEDVKREVNILQALKGHENVVNFHNAFEDDTYVYIVMELCEGGELLDRILAKKDSRYSEKDAAIVVRQMLKVAAECHLHGLVHRDMKPENFLFKSTKENSPLKATDFGLSDFIKPGRKFRDIVGSAYYVAPEVLKRKSGPESDVWSIGVITYILLCGRRPFWDRTEDGIFKEVLKSMPDFRRKPWPSISDSAKDFVRKLLVKDPRTRLTAAQALSHPWVREGGNASDIPIDISVLSNIREFVKFSRFKQFALRALATTLDEGELANLRDQFNAIDVDGNGSISLEEMKQAL…
>DoCDPK21	MGSCCSSPARGSNGGKTAGGKEKGPRRRLASAVPCGKRTDFGYDKDFESRYAVGKLLGHGQFGYTFVATDKSNGDRVAVKRIDKSKMLLPIAVDDVRREVKILQALQGHENVVHFYNAFEDDSFVYIVMELCEGGELLDRILAKKDSRYSEKDAAIVVRQMLKVAAECHLHGLVHRDMKPENFLFKSTKEDSPLKATDFGLSDFIKPDKKFNDIVGSAYYVAPEVLKRKSGPESDVWSIGVITYILLCGRRPFWDKTEDGIFKEVLRNKPDFRRKPWPSISVSAKDFVQKLLVKDPRVRLTAAQALSHPWVREGGDASEIPIDISVLSNMRQFVKYSRFKQFALRALASTQDDAELADLRDQFDAIDVDKNGLISLDEMKHALAKDLPWRMKEPRVVEI…
>DoCDPK22	MGLCYSGPARLASPEEECQPSPHTAAGPPAVAMASPAVAVEEKESKPWASPFFPFYSPSPAHSLFSKKSPAAGGGGTATGTPKRLFKKPFPPPSPAKHIRAVLARRHGVVKPNEASIPEDGGEGGAVRGLDKSFGFSKGFAGKYELGQEVGRGHFGYTCAATCKKGENKGQQVAVKVIPKAKMTTPIAIEDVRREVKILRALTGHSNLVKFYDSYEDNENVYIIMELCEGGELLDRILSRGGKYSEDDAKAVMVQILNVVAFCHLQGVVHRDLKPENFLFTSKDENSQLKAIDFGLSDFVKPDERLNDIVGSAYYVAPEVLHRSYTTEADVWSIGVIAYILLCGSRPFWARTESGIFRAVLKADPSFSEPPWPSLSSEAKDFVKRLLSKDPRRRMTAAQ…
>DoCDPK23	MGLCHGKPVQNPQEEEEEESREVPLPGKEEPLPDLGTPREQQKFPFCSPSPLPGSYKSSPANSGVSSTPLRFFKRPFPPPSPAKHIKALLARRHGSVKPNEASIPEGSEVELGLDKNFGFLKQFFAKYELGEEVGRGHFGYTSSARGKKGDMKGVEVAVKVISKAKMTTAIAIEDVRREVKILSAMTGHKNLVRFHDAYEDDDNVYIVMELCSGGELLDRILARGGKYSEEEAKTVMVQILSVVAFCHLQGVVHRDLKPENFLFTTKDENSALKVIDFGLSDLVKPDERLNDIVGSAYYVAPEVLHRSYGTEADMWSIGVIAYILLCGSRPFWARTESGIFRAVLKAEPNLEEEPWPLLSHEARDFVKRLLNKDYRKRMTAAQALGHPWLNNRQDVKIP…
>DoCDPK24	MCHKHGVMHRDLKPENFLFANSKENSTLKAIDFGLSVFFKPGEIFTEIVGSPYYMAPEVLKRNYGPEVDVWSAGVILYILLCGLPPFWAETEQGVAEAIIRSKVDFRRDPWPIVSDNAKDLVKKMLEPNPKRRLTAQEVLDHPWLQNIKKAPDVPLGESVRARLQQFSVMNKFKKRALRVVADHLSMEEVAEIKELFEMMDVNNNGKITLEELKHGLQKVGYQLPDADVKILMDAADVDGNGTLDYGEFVAVSIHVQRVGNDEHLHKAFAYFDKNNSGYIEIEELSESLADDLGPNHEEVVNAIIRDVDADKDGKISYEEFATMMKAGTDWRKASRQYSRERFNSLSWKLMKDGSLQLKA*
>DoCDPK25	MHRDLKPENFLFANKKETAALKAIDFGLSVFFKPGERFTEIVGSPYYMAPEVLKRNYGPEVDVWSAGVILYILLCGVPPFWAETEQGVAQAIIRSVIDFKRDPWPKVSDNAKDLVKRMLDPDPKRRLTAQEVLDHHWLQNAKKAPNVSLGETVKARLQQFSVMNKFKKRALRVVAEHLSVEEAAGIKEMFQSMDINNTGRLTLEELKYGLHKLGHQIADADAKILMDAADVDGNGTLDYGEFVALSIHLRKIGNDEHLHKAFAYFDRDKSGYIEIEELRECLADDLEANHEEIINAIIRDVDTDKDGKISYDEFAAMMKAGTDWRKASRQYSRERFNNLSLKLMKDGSLQLQNEGR*
>DoCDPK26	MGWGTQCRKDSRYSEKDAAVVVRQMLKVAAECHLRGLVHRDMKPENFLFKSTKEDSPLKATDFGLSDFIKPGKKFHDIVGSAYYVAPEVLKRKSGPESDVWSIGVITYILLCGKRPFWDRTEDGIFKEVLRNKPDFRRKPWPSISDSAKDFIQKLLVKDPRCRLTAAQALSHPWVREGGVASEIPIDISVLSNMRQFVKYSRLKQFALRALASTLNEDEIADLKDQFQAFDVDKNGVISLEEMRQALAKDIPWRSKEPRVLEILQAIDSNTDGLVDFSEFVAAALHVRQLEEHDSERWHSRSQAAFEKFDVDKD*
>DoCDPK27	MLKVAAECHLHGLVHRDMKPENFLFKSTKENSPLKATDFGLSDFIKPGRKFRDIVGSAYYVAPEVLKRKSGPESDVWSIGVITYILLCGRRPFWDRTEDGIFKEVLKSMPDFRRKPWPSISDSAKDFVRKLLVKDPRTRLTAAQALSHPWVREGGNASDIPIDISVLSNIREFVKFSRFKQFALRALATTLDEGELANLRDQFNAIDVDGNGSISLEEMKQALQKDLPWKLKEPRILEILQAIDSNTDGLVDFPEFVAATLQVHQLEEHDTAKWNLRCQAAFQKFDVDNDGFITPEELRMHTGLRGSILPLLEEVDIDKDGKISLSEFRRLLRTASMSNLPSPAGIRNPQKL*
>DoCDPK28	MLKVAAECHLRGLVHRDMKPENFLFKSTKEDSPLKATDFGLSDFIKPGKKFHDIVGSAYYVAPEVLKRKSGPESDVWSIGVITYILLCGKRPFWDRTEDGIFKEVLRNKPDFRRKPWPSISDSPKDFIQKLLVKDPRCRLTAAQALSHPWVREGGVASEIPIDISVLSNMRQFVKYSRLKQFALRALASTLNEDEIADLKDQFQAFDVDKNGVISLEEMRQALAKDIPWRSKEPRVLEILQAIDSNTDGLVDFSEFVAAALHVRQLEEHDSERWHSRSQAAFEKFDVDKDGYITPEELRMHTGLRGSIEPLLDEADIDKDGRISLSEFRKLLRTASMGSHQPSPSGVRNPQKF*
>DoCDPK29	MAPEVLKRNYGPEVDVWSAGVILYILLCGVPPFWAETEQGVAQAIIRSVIDFKRDPWPKVSDNAKDLVKRMLDPDPKRRLTAQEVLDHPWLQNAKKAPNVSLGETVKARLQQFSVMNKFKKRALRVVAEHLSVEEAAGIKEMFQSMDINNTGRLTLEELKYGLHKLGHQIADADAKILMDAADVDGNGTLDYGEFVALSIHLRKIGNDEHLHKAFAYFDRDKSGYIEIEELRECLADDLEANHEEIINAIIRDVDTDKDGKISYDEFAAMMKAGTDWRKASRQYSRERFNNLSLKLMKDGSLQLQNEGR*
