# Supplementary material for: Identification of Dioscorea opposite Thunb. CDPK gene family reveals that DoCDPK20 is related to heat resistance
Source: PeerJ. 2023 Sep 20;11:e16110. doi: 10.7717/peerj.16110 (PMC10517659; doi:10.7717/peerj.16110)
Supplement: Supplemental Information 1 — Physiological indicators and photosynthesis-related indicators. [file peerj-11-16110-s001.zip › peerj-82825-supplementary_files_1/Raw date of -4°C.csv]

Raw date of -4��
Gene	0h			1h			4h			8h			12h
18S	22.172	21.1548	20.3706	12.6217	12.4699	12.4328	14.3903	14.3866	14.4201	14.0096	14.9045	12.9409	15.2437	15.2087	15.1105
DoCDPK1	32.2246	31.2193	30.2703	25.4861	25.2817	25.2878	26.6536	26.6465	26.7421	26.7482	27.6481	25.6428	30.1275	30.0897	29.9933
18S	22.0748	21.9689	22.0249	14.5037	14.4047	14.4529	14.3924	14.2928	14.2654	14.0806	14.0979	13.9624	14.9106	15.043	14.3373
DoCDPK6	29.3914	29.1619	29.3588	23.8826	23.8672	23.9505	23.9675	23.9591	23.9548	23.6694	23.6701	23.3829	23.7496	23.5452	23.1925
18S	14.8772	14.7197	14.7324	15.2345	15.2123	15.2567	14.5214	14.5579	14.5124	14.4567	14.4059	14.4569	15.1356	15.1376	15.1143
DoCDPK7	22.2643	22.2857	22.3259	23.9331	23.9331	23.9331	25.1011	25.1709	25.1156	25.1011	25.1709	25.156	25.1242	25.1265	25.1562
18S	15.6909	15.8078	15.9989	16.2544	16.6958	16.5436	19.0294	18.9613	19.0659	18.4617	17.8584	17.9212	16.6108	16.4642	16.5788
DoCDPK10	25.8946	25.7521	25.7236	30.2569	30.7426	30.5698	27.6896	27.4671	27.5781	26.0227	26.7487	26.5133	24.3794	24.2517	24.3435
18S	19.8641	19.7666	19.0058	16.035	16.2917	16.3469	17.9342	18.1943	18.0412	17.3838	17.3158	16.3155	18.1225	18.3661	18.1169
DoCDPK16	27.2116	27.2552	26.6501	22.2269	22.3962	22.3851	24.0175	24.0409	24.0437	22.6037	22.6247	22.6018	24.2612	24.3679	24.2969
18S	20.1067	19.9487	19.8517	15.0356	15.0569	15.0386	16.2719	16.3231	16.1276	15.1072	15.0887	14.9781	16.7869	16.7455	15.9177
DoCDPK17	27.7014	27.6667	27.4978	22.9295	22.9295	22.9898	23.3445	23.4942	23.1637	23.4122	23.4036	23.4055	23.9082	24.0261	23.1795
18S	13.7081	13.7987	13.7256	15.9002	15.7173	14.5727	16.6303	15.9002	15.7173	15.3602	15.0418	16.1979	13.0418	13.1979	13.3602
DoCDPK20	15.7149	15.9997	16.1479	19.3963	19.4697	18.1773	17.6765	17.6394	17.1677	15.2132	14.2079	15.4553	15.2132	14.2079	15.4553
18S	16.5639	16.3698	16.5699	18.8224	18.6618	18.0958	20.7239	20.8268	20.8665	14.9604	15.249	15.4142	18.7139	18.5446	17.8463
DoCDPK22	25.1533	24.9125	24.9238	29.0688	28.7167	28.5142	28.8224	28.9618	28.9958	24.1655	24.2577	24.5424	28.2163	28.0579	27.4409
