# Supplementary material for: Identification of Dioscorea opposite Thunb. CDPK gene family reveals that DoCDPK20 is related to heat resistance
Source: PeerJ. 2023 Sep 20;11:e16110. doi: 10.7717/peerj.16110 (PMC10517659; doi:10.7717/peerj.16110)
Supplement: Supplemental Information 1 — Physiological indicators and photosynthesis-related indicators. [file peerj-11-16110-s001.zip › peerj-82825-supplementary_files_1/Raw date of 42°C.csv]

Raw date of 42��
Gene	0h			1h			4h			8h			12h
18S	16.6827	16.3321	16.6827	14.0146	14.1168	14.4695	16.0696	16.0173	15.7288	14.2815	13.7184	14.0787	16.8259	16.8247	16.5537
DoCDPK1	27.2932	27.5688	27.2667	25.4274	25.4024	25.5963	27.118	27.047	27.1092	26.6581	26.0455	26.4436	29.6512	29.6468	29.386
18S	17.943	17.9906	17.8249	15.0299	15.3133	15.0173	17.3307	18.0791	17.2374	15.4223	14.6591	13.4967	17.1359	17.2274	17.4849
DoCDPK6	26.226	26.792	26.5557	20.9793	21.0172	21.0038	23.4048	24.01	23.3442	21.1886	21.0998	21.0359	26.468	26.4884	26.2231
18S	19.1235	18.8598	18.9697	15.5698	15.7531	15.2598	12.5987	12.4689	12.4236	16.5692	16.1236	16.0569	13.2362	13.2569	13.6898
DoCDPK7	33.9606	32.844	33.7362	29.6968	29.0476	29.3627	25.41	25.6462	25.4584	29.5928	29.3279	29.4501	29.1099	29.167	29.0683
18S	23.6909	22.8078	22.9989	18.0003	18.3687	18.3127	22.1406	22.9971	22.5524	18.0956	16.9139	17.248	20.0321	20.1104	20.1184
DoCDPK10	25.8946	25.7521	25.7236	20.2236	20.6987	20.6392	23.1302	23.4141	23.1053	22.3581	21.5178	21.6635	25.9412	25.9034	25.9613
18S	19.7003	19.3401	19.0391	15.7785	15.8369	15.7259	18.0472	18.6384	19.0538	16.3361	16.2212	15.0737	18.2011	18.9053	19.0036
DoCDPK16	27.2364	26.6227	27.3435	21.7071	21.5098	21.9181	24.5132	24.7564	24.4983	21.094	20.4819	20.5556	25.7435	25.611	25.4007
18S	21.6432	21.7118	21.0221	14.6139	14.6877	14.7731	18.0239	18.1122	17.9494	16.0353	16.8111	16.5148	19.0012	19.1117	19.1558
DoCDPK17	27.2654	27.1414	28.0788	33.7056	33.8679	33.7125	20.4061	20.5559	20.4324	34.5467	34.6779	34.5321	26.1085	26.1723	26.1113
18S	13.7589	13.6422	12.9056	14.5812	14.5268	14.5603	14.7896	14.9569	14.8256	15.5602	15.2578	15.2365	15.3354	15.1756	15.1639
DoCDPK20	15.7149	15.9997	15.0479	17.2963	17.2697	17.5773	14.3765	14.3394	14.3677	14.4579	14.4289	14.4067	15.2132	15.2079	15.9553
18S	23.9714	24.6796	25.0291	21.1308	21.5456	21.3227	22.8575	23.7562	22.6195	21.0374	21.7919	21.5294	22.8639	22.8404	22.8472
DoCDPK22	32.6376	33.5679	33.5326	29.9245	29.2133	29.1158	29.8563	29.0133	29.5108	28.1857	28.0502	28.0234	33.8055	33.6962	33.8439
