# Supplementary material for: Identification of Dioscorea opposite Thunb. CDPK gene family reveals that DoCDPK20 is related to heat resistance
Source: PeerJ. 2023 Sep 20;11:e16110. doi: 10.7717/peerj.16110 (PMC10517659; doi:10.7717/peerj.16110)
Supplement: Supplemental Information 1 — Physiological indicators and photosynthesis-related indicators. [file peerj-11-16110-s001.zip › peerj-82825-supplementary_files_1/Raw date of CAT.csv]

Raw date of CAT
Treatment	1	2	3	1	2	3	1	2	3
WT-0	1.388	1.396	1.399	1.385	1.389	1.397	1.365	1.369	1.377
WT-8	1.265	1.368	1.357	1.339	1.33	1.323	1.369	1.392	1.423
DoCDPK20-0	1.163	1.668	1.669	1.382	1.375	1.383	1.382	1.375	1.683
DoCDPK20-8	1.268	1.271	1.278	1.276	1.283	1.284	1.268	1.273	1.276
