# Supplementary material for: Identification of Dioscorea opposite Thunb. CDPK gene family reveals that DoCDPK20 is related to heat resistance
Source: PeerJ. 2023 Sep 20;11:e16110. doi: 10.7717/peerj.16110 (PMC10517659; doi:10.7717/peerj.16110)
Supplement: Supplemental Information 1 — Physiological indicators and photosynthesis-related indicators. [file peerj-11-16110-s001.zip › peerj-82825-supplementary_files_1/Raw date of Fluorescence parameters.csv]

Raw date of Fluorescence parameters
WT-0	Time	1	2	3	4	5
	0.00001	4878	4791	5135	4062	4611
	0.00002	4976	4890	5259	4186	4748
	0.00003	5059	4978	5344	4301	4869
	0.00004	5149	5066	5433	4418	5001
	0.00005	5231	5154	5550	4532	5138
	0.00006	5321	5247	5640	4676	5286
	0.00007	5409	5346	5754	4803	5441
	0.00008	5499	5428	5858	4945	5578
	0.00009	5593	5528	5961	5065	5740
	0.0001	5676	5620	6084	5204	5907
	0.00011	5784	5724	6189	5358	6079
	0.00012	5875	5816	6306	5483	6236
	0.00013	5963	5907	6420	5631	6400
	0.00014	6054	6010	6530	5768	6567
	0.00015	6148	6103	6645	5903	6729
	0.00016	6254	6195	6760	6032	6887
	0.00017	6337	6281	6869	6164	7048
	0.00018	6423	6380	6968	6282	7198
	0.00019	6517	6470	7070	6405	7343
	0.0002	6601	6561	7179	6526	7483
	0.00021	6685	6645	7276	6636	7637
	0.00022	6773	6722	7380	6766	7758
	0.00023	6859	6816	7476	6850	7902
	0.00024	6941	6881	7573	6966	8027
	0.00025	7011	6977	7666	7064	8158
	0.00026	7104	7038	7753	7168	8271
	0.00027	7174	7115	7843	7259	8388
	0.00028	7252	7188	7932	7358	8504
	0.00029	7318	7262	8010	7433	8607
	0.0003	7394	7332	8090	7524	8716
	0.0004	8007	7913	8794	8238	9596
	0.0005	8474	8356	9305	8762	10244
	0.0006	8835	8687	9698	9157	10717
	0.0007	9129	8944	10002	9465	11109
	0.0008	9350	9160	10247	9694	11402
	0.0009	9552	9329	10448	9871	11641
	0.001	9719	9486	10622	10027	11833
	0.0011	9852	9617	10773	10138	11990
	0.0012	9968	9725	10886	10220	12105
	0.0013	10073	9820	10993	10292	12203
	0.0014	10180	9912	11098	10357	12268
	0.0015	10258	9984	11171	10381	12330
	0.0016	10338	10056	11249	10426	12376
	0.0017	10414	10114	11314	10450	12406
	0.0018	10479	10181	11391	10477	12440
	0.0019	10547	10241	11451	10518	12463
	0.002	10625	10299	11501	10550	12494
	0.0021	10690	10350	11565	10574	12505
	0.0022	10753	10395	11613	10603	12548
	0.0023	10814	10451	11673	10639	12570
	0.0024	10872	10501	11732	10685	12601
	0.0025	10942	10554	11790	10719	12645
	0.0026	10994	10606	11843	10753	12680
	0.0027	11048	10658	11905	10807	12722
	0.0028	11123	10707	11950	10850	12766
	0.0029	11182	10753	12020	10889	12805
	0.003	11240	10802	12082	10943	12860
	0.004	11846	11316	12670	11485	13457
	0.005	12401	11797	13228	11982	14088
	0.006	12877	12221	13703	12395	14618
	0.007	13290	12574	14136	12720	15083
	0.008	13628	12898	14501	12974	15459
	0.009	13936	13149	14804	13211	15779
	0.01	14186	13387	15080	13411	16064
	0.011	14404	13604	15322	13575	16304
	0.012	14590	13779	15540	13721	16534
	0.013	14763	13942	15738	13831	16721
	0.014	14894	14090	15915	13954	16896
	0.015	15027	14230	16090	14018	17042
	0.016	15152	14345	16239	14096	17164
	0.017	15252	14458	16374	14152	17278
	0.018	15343	14547	16489	14197	17368
	0.019	15419	14638	16616	14248	17439
	0.02	15496	14727	16724	14272	17517
	0.021	15568	14793	16816	14289	17582
	0.022	15617	14852	16934	14318	17625
	0.023	15682	14911	17005	14339	17668
	0.024	15735	14968	17096	14348	17696
	0.025	15777	15014	17174	14356	17730
	0.026	15813	15053	17237	14366	17759
	0.027	15848	15085	17307	14382	17783
	0.028	15888	15123	17376	14383	17805
	0.029	15920	15168	17434	14401	17824
	0.03	15953	15181	17476	14413	17838
	0.04	16196	15412	17896	14484	17917
	0.05	16394	15601	18097	14575	17968
	0.06	16585	15793	18213	14705	17996
	0.07	16751	15982	18294	14914	18052
	0.08	16917	16147	18368	15143	18150
	0.09	17047	16307	18444	15410	18291
	0.1	17164	16439	18507	15638	18457
	0.11	17260	16558	18571	15837	18678
	0.12	17346	16670	18653	15981	18885
	0.13	17425	16760	18740	16080	19109
	0.14	17477	16849	18811	16150	19293
	0.15	17533	16933	18870	16189	19451
	0.16	17575	16987	18941	16214	19549
	0.17	17632	17048	19007	16222	19627
	0.18	17665	17111	19089	16233	19697
	0.19	17710	17151	19147	16251	19742
	0.2	17722	17199	19215	16237	19758
	0.21	17749	17234	19283	16250	19782
	0.22	17778	17267	19327	16256	19790
	0.23	17793	17289	19383	16264	19790
	0.24	17805	17328	19432	16264	19804
	0.25	17826	17341	19467	16255	19801
	0.26	17829	17359	19505	16258	19815
	0.27	17845	17379	19545	16259	19804
	0.28	17848	17392	19576	16256	19816
	0.29	17860	17414	19595	16257	19806
	0.3	17866	17423	19623	16264	19813
	0.4	17882	17476	19752	16245	19803
	0.5	17863	17466	19804	16222	19803
	0.6	17829	17459	19814	16184	19784
	0.7	17785	17432	19790	16142	19754
	0.8	17753	17397	19774	16100	19697
	0.9	17708	17378	19753	16062	19656
	1	17676	17328	19704	16019	19607
	1.1	17615	17298	19679	15983	19569
	1.2	17553	17254	19655	15933	19538
	1.3	17494	17208	19625	15884	19481
	1.4	17424	17164	19593	15843	19432
	1.5	17354	17118	19554	15810	19400
	1.6	17271	17055	19525	15745	19352
	1.7	17172	17006	19484	15685	19303
	1.8	17069	16946	19450	15643	19259
	1.9	16974	16880	19403	15563	19196
	2	16843	16815	19374	15488	19131
WT-8	0.00001	5704	4765	6061	5664	5711
	0.00002	5871	4894	6216	5817	5844
	0.00003	6025	5009	6335	5943	5967
	0.00004	6164	5137	6471	6087	6080
	0.00005	3743	6994	5769	7155	6840
	0.00006	6324	5245	6598	6233	6198
	0.00007	3794	7171	5901	7295	6992
	0.00008	6493	5383	6742	6383	6320
	0.00009	6655	5509	6877	6532	6451
	0.0001	6833	5638	7009	6692	6576
	0.00011	3843	7337	6020	7434	7159
	0.00012	3893	7508	6151	7579	7309
	0.00013	3937	7676	6272	7707	7468
	0.00014	3975	7834	6387	7849	7625
	0.00015	4004	7978	6501	7983	7764
	0.00016	4034	8142	6602	8106	7906
	0.00017	4059	8290	6702	8232	8057
	0.00018	4085	8423	6807	8353	8195
	0.00019	4100	8560	6888	8473	8330
	0.0002	4121	8692	6979	8589	8457
	0.00021	4132	8810	7065	8693	8578
	0.00022	4145	8930	7145	8805	8706
	0.00023	4149	9036	7206	8913	8812
	0.00024	4162	9148	7284	9018	8931
	0.00025	4167	9263	7349	9116	9033
	0.00026	4169	9355	7407	9202	9133
	0.00027	4169	9446	7474	9294	9226
	0.00028	4168	9538	7522	9380	9324
	0.00029	4167	9610	7576	9477	9415
	0.0003	4169	9707	7618	9557	9509
	0.0004	4099	10329	7970	10249	10197
	0.0005	3990	10691	8175	10756	10659
	0.0006	3861	10916	8270	11151	10956
	0.0007	3752	11057	8327	11467	11184
	0.0008	3640	11132	8364	11714	11326
	0.0009	3551	11205	8384	11921	11436
	0.001	3461	11225	8397	12089	11531
	0.0011	3382	11239	8402	12226	11589
	0.0012	3308	11244	8379	12351	11624
	0.0013	3245	11237	8375	12447	11665
	0.0014	3198	11236	8364	12522	11687
	0.0015	3253	11334	8451	12699	11797
	0.0016	3326	11430	8536	12865	11907
	0.0017	3398	11534	8622	13023	12012
	0.0018	3480	11633	8714	13170	12115
	0.0019	3569	11732	8815	13315	12224
	0.002	3655	11837	8919	13426	12314
	0.0021	10227	7270	11842	10699	10644
	0.0022	10254	7289	11875	10690	10666
	0.0023	10277	7283	11893	10694	10692
	0.0024	10296	7300	11913	10690	10722
	0.0025	10320	7303	11943	10685	10738
	0.0026	10346	7306	11964	10687	10748
	0.0027	10388	7306	11976	10693	10755
	0.0028	10426	7311	11988	10704	10787
	0.0029	10451	7319	11999	10692	10791
	0.003	10493	7330	12021	10697	10802
	0.004	10977	7511	12300	10896	11064
	0.005	11547	7778	12762	11272	11519
	0.006	12046	8062	13317	11753	12072
	0.007	12043	7900	13470	11790	12248
	0.008	12356	8084	13989	12214	12761
	0.009	12578	8242	14434	12558	13237
	0.01	12753	8347	14800	12866	13654
	0.011	12902	8451	15140	13118	14008
	0.012	13020	8521	15408	13339	14313
	0.013	13114	8589	15660	13522	14587
	0.014	13195	8633	15869	13688	14818
	0.015	13268	8684	16048	13831	15011
	0.016	13340	8717	16212	13951	15183
	0.017	13377	8757	16348	14049	15348
	0.018	13435	8774	16470	14148	15469
	0.019	13468	8807	16567	14226	15586
	0.02	13515	8819	16660	14285	15698
	0.021	13532	8847	16729	14345	15768
	0.022	13570	8874	16791	14403	15843
	0.023	13598	8893	16833	14427	15901
	0.024	13620	8904	16884	14465	15949
	0.025	13637	8912	16924	14497	16010
	0.026	13655	8922	16946	14510	16040
	0.027	13676	8935	16978	14537	16079
	0.028	13682	8945	17002	14562	16112
	0.029	13693	8954	17013	14585	16139
	0.03	13802	9056	17146	14691	16256
	0.04	13954	9202	17327	14850	16508
	0.05	14066	9297	17455	14973	16646
	0.06	14158	9395	17573	15084	16794
	0.07	14168	9396	17594	15084	16798
	0.08	14161	9390	17618	15100	16826
	0.09	14182	9389	17669	15115	16835
	0.1	14204	9396	17712	15134	16859
	0.11	14221	9408	17778	15170	16890
	0.12	14244	9425	17849	15219	16914
	0.13	14252	9434	17946	15265	16941
	0.14	14287	9444	18026	15327	16985
	0.15	14314	9469	18119	15389	17021
	0.16	14355	9501	18195	15439	17065
	0.17	14405	9528	18295	15488	17113
	0.18	14439	9554	18372	15541	17160
	0.19	14481	9589	18429	15601	17205
	0.2	14529	9622	18496	15661	17254
	0.21	14560	9644	18539	15681	17306
	0.22	14597	9665	18591	15732	17356
	0.23	14622	9691	18615	15759	17377
	0.24	14659	9717	18643	15779	17415
	0.25	14682	9732	18662	15803	17450
	0.26	14687	9746	18660	15825	17485
	0.27	14703	9762	18668	15828	17507
	0.28	14718	9765	18668	15832	17528
	0.29	14727	9772	18679	15839	17537
	0.3	14727	9773	18685	15850	17552
	0.4	14714	9783	18652	15820	17595
	0.5	14731	9753	18638	15800	17614
	0.6	14713	9740	18619	15765	17608
	0.7	14680	9733	18609	15755	17577
	0.8	14675	9717	18567	15714	17557
	0.9	14656	9690	18527	15697	17539
	1	14625	9671	18519	15664	17513
	1.1	14603	9642	18483	15641	17487
	1.2	14595	9633	18468	15615	17471
	1.3	14579	9613	18448	15581	17440
	1.4	14551	9591	18426	15567	17419
	1.5	14533	9585	18390	15520	17399
	1.6	14500	9566	18366	15513	17371
	1.7	14479	9568	18341	15489	17351
	1.8	14465	9546	18311	15453	17336
	1.9	14460	9533	18278	15430	17310
	2	14430	9514	18264	15421	17285
DoCDPK20-0	0.00001	3635	3813	3982	3750	3871
	0.00002	3729	3913	4077	3849	3959
	0.00003	3812	3996	4158	3943	4046
	0.00004	3893	4088	4234	4032	4136
	0.00005	3978	4174	4309	4120	4230
	0.00006	4068	4271	4395	4210	4312
	0.00007	4168	4374	4476	4321	4418
	0.00008	4270	4460	4585	4414	4517
	0.00009	4375	4576	4673	4529	4629
	0.0001	4492	4690	4779	4653	4743
	0.00011	4600	4804	4889	4769	4871
	0.00012	4724	4928	4981	4883	4989
	0.00013	4836	5057	5082	5017	5108
	0.00014	4957	5187	5195	5143	5239
	0.00015	5074	5310	5320	5266	5367
	0.00016	5200	5431	5426	5402	5486
	0.00017	5330	5564	5547	5538	5612
	0.00018	5449	5687	5663	5655	5738
	0.00019	5575	5826	5772	5800	5865
	0.0002	5701	5950	5887	5930	5998
	0.00021	5818	6067	6008	6067	6115
	0.00022	5943	6199	6114	6197	6249
	0.00023	6064	6329	6238	6314	6364
	0.00024	6176	6448	6343	6444	6486
	0.00025	6284	6560	6461	6576	6614
	0.00026	6405	6693	6584	6693	6730
	0.00027	6525	6806	6680	6822	6849
	0.00028	6623	6924	6799	6938	6957
	0.00029	6741	7037	6904	7051	7076
	0.0003	6852	7141	7007	7172	7186
	0.0004	7788	8152	7978	8199	8173
	0.0005	8541	8984	8796	9031	8968
	0.0006	9146	9658	9471	9689	9634
	0.0007	9639	10210	10042	10240	10167
	0.0008	10051	10669	10527	10678	10624
	0.0009	10389	11062	10925	11047	11005
	0.001	10669	11381	11295	11359	11335
	0.0011	10910	11669	11592	11612	11606
	0.0012	11102	11901	11854	11830	11833
	0.0013	11277	12093	12064	12000	12037
	0.0014	11406	12268	12278	12147	12200
	0.0015	11530	12404	12424	12266	12336
	0.0016	11624	12520	12572	12380	12445
	0.0017	11704	12605	12690	12453	12534
	0.0018	11765	12697	12788	12523	12610
	0.0019	11803	12755	12873	12562	12676
	0.002	11845	12815	12933	12620	12716
	0.0021	11877	12855	13001	12641	12762
	0.0022	11898	12879	13052	12680	12789
	0.0023	11910	12906	13080	12695	12818
	0.0024	11930	12934	13116	12704	12847
	0.0025	11940	12960	13142	12720	12866
	0.0026	11955	12970	13170	12731	12887
	0.0027	11960	12992	13194	12747	12905
	0.0028	11984	13000	13226	12767	12938
	0.0029	11982	13023	13257	12775	12950
	0.003	12004	13034	13278	12786	12978
	0.004	12228	13297	13604	13050	13294
	0.005	12657	13727	14088	13491	13840
	0.006	13174	14258	14689	14030	14472
	0.007	13688	14805	15302	14550	15093
	0.008	14173	15329	15884	15060	15682
	0.009	14593	15805	16407	15506	16195
	0.01	14962	16228	16884	15890	16633
	0.011	15257	16594	17290	16246	17027
	0.012	15525	16911	17677	16543	17342
	0.013	15784	17199	18008	16790	17637
	0.014	15992	17456	18303	16999	17884
	0.015	16191	17678	18567	17200	18118
	0.016	16347	17881	18810	17372	18311
	0.017	16497	18031	19021	17517	18482
	0.018	16632	18186	19194	17641	18629
	0.019	16740	18311	19353	17751	18755
	0.02	16855	18424	19494	17846	18859
	0.021	16936	18512	19614	17920	18958
	0.022	17002	18598	19721	17976	19040
	0.023	17069	18667	19806	18056	19106
	0.024	17114	18722	19878	18096	19171
	0.025	17174	18771	19949	18146	19225
	0.026	17222	18829	20003	18177	19273
	0.027	17243	18864	20059	18211	19306
	0.028	17282	18900	20096	18244	19338
	0.029	17320	18932	20125	18252	19362
	0.03	17348	18963	20169	18278	19386
	0.04	17450	19082	20332	18393	19528
	0.05	17498	19126	20393	18439	19570
	0.06	17526	19139	20440	18455	19601
	0.07	17546	19184	20501	18491	19622
	0.08	17566	19234	20563	18511	19671
	0.09	17593	19278	20637	18555	19725
	0.1	17630	19326	20727	18595	19772
	0.11	17664	19392	20826	18638	19844
	0.12	17722	19481	20936	18692	19930
	0.13	17778	19559	21038	18742	20005
	0.14	17830	19627	21142	18801	20093
	0.15	17897	19703	21247	18874	20195
	0.16	17963	19782	21341	18926	20284
	0.17	18037	19843	21435	18993	20378
	0.18	18097	19914	21497	19037	20452
	0.19	18160	19977	21584	19103	20508
	0.2	18224	20028	21633	19150	20569
	0.21	18267	20066	21669	19199	20615
	0.22	18313	20100	21716	19240	20666
	0.23	18362	20145	21754	19273	20695
	0.24	18404	20159	21777	19312	20723
	0.25	18424	20185	21794	19327	20745
	0.26	18438	20198	21805	19348	20754
	0.27	18478	20223	21818	19354	20763
	0.28	18481	20219	21820	19372	20775
	0.29	18499	20244	21829	19390	20782
	0.3	18492	20250	21823	19399	20778
	0.4	18509	20249	21821	19404	20761
	0.5	18489	20198	21796	19361	20731
	0.6	18463	20165	21761	19346	20705
	0.7	18432	20140	21735	19319	20665
	0.8	18415	20104	21686	19286	20630
	0.9	18375	20084	21649	19255	20599
	1	18352	20041	21627	19223	20562
	1.1	18335	20015	21569	19191	20523
	1.2	18312	19969	21540	19177	20488
	1.3	18291	19946	21498	19145	20460
	1.4	18264	19929	21473	19112	20417
	1.5	18216	19872	21448	19081	20390
	1.6	18231	19845	21405	19064	20366
	1.7	18198	19815	21381	19033	20319
	1.8	18171	19784	21345	18997	20297
	1.9	18147	19758	21306	18972	20259
	2	18138	19722	21282	18944	20230
DoCDPK20-8	0.00001	5112	5369	5406	4437
	0.00002	5257	5535	5555	4568
	0.00003	5380	5680	5678	4686
	0.00004	5498	5823	5811	4822
	0.00005	5637	5966	5937	4941
	0.00006	5768	6123	6090	5078
	0.00007	5906	6270	6226	5220
	0.00008	6048	6426	6371	5356
	0.00009	6177	6576	6518	5500
	0.0001	6314	6723	6672	5637
	0.00011	6456	6863	6820	5770
	0.00012	6596	7011	6965	5916
	0.00013	6729	7150	7114	6054
	0.00014	6861	7289	7248	6193
	0.00015	6992	7412	7382	6319
	0.00016	7115	7550	7520	6436
	0.00017	7237	7671	7652	6562
	0.00018	7351	7783	7780	6688
	0.00019	7467	7899	7902	6798
	0.0002	7583	8002	8026	6913
	0.00021	7684	8109	8137	7009
	0.00022	7792	8203	8256	7114
	0.00023	7885	8286	8368	7198
	0.00024	7983	8377	8478	7302
	0.00025	8077	8468	8562	7394
	0.00026	8163	8552	8658	7473
	0.00027	8253	8624	8756	7548
	0.00028	8328	8699	8850	7620
	0.00029	8418	8769	8936	7686
	0.0003	8486	8840	9032	7761
	0.0004	9099	9362	9706	8299
	0.0005	9529	9695	10188	8628
	0.0006	9821	9920	10540	8834
	0.0007	10048	10073	10810	8995
	0.0008	10206	10192	11019	9087
	0.0009	10331	10278	11195	9177
	0.001	10427	10341	11333	9233
	0.0011	10500	10384	11453	9284
	0.0012	10551	10406	11544	9318
	0.0013	10595	10437	11616	9336
	0.0014	10640	10459	11683	9347
	0.0015	10675	10464	11724	9372
	0.0016	10698	10482	11774	9377
	0.0017	10735	10486	11807	9384
	0.0018	10764	10495	11838	9391
	0.0019	10786	10515	11870	9381
	0.002	10807	10508	11880	9388
	0.0021	10842	10520	11909	9400
	0.0022	10865	10532	11933	9390
	0.0023	10889	10540	11958	9391
	0.0024	10920	10563	11978	9405
	0.0025	10954	10572	12008	9406
	0.0026	10981	10594	12040	9417
	0.0027	11015	10609	12081	9417
	0.0028	11055	10645	12115	9438
	0.0029	11086	10660	12139	9454
	0.003	11114	10679	12170	9461
	0.004	11481	10944	12594	9663
	0.005	11810	11205	13040	9922
	0.006	12084	11429	13457	10166
	0.007	12325	11634	13817	10387
	0.008	12547	11820	14140	10597
	0.009	12729	11995	14421	10792
	0.01	12874	12135	14693	10957
	0.011	13021	12286	14935	11130
	0.012	13140	12414	15154	11288
	0.013	13256	12539	15353	11444
	0.014	13352	12630	15542	11607
	0.015	13430	12741	15716	11726
	0.016	13481	12809	15868	11870
	0.017	13545	12882	16008	11998
	0.018	13585	12954	16143	12107
	0.019	13651	12993	16248	12212
	0.02	13681	13037	16352	12325
	0.021	13714	13080	16462	12411
	0.022	13757	13139	16532	12518
	0.023	13781	13154	16618	12595
	0.024	13812	13179	16685	12666
	0.025	13822	13202	16745	12737
	0.026	13846	13236	16800	12805
	0.027	13887	13252	16853	12864
	0.028	13908	13265	16895	12932
	0.029	13931	13272	16944	12966
	0.03	13960	13303	16970	13019
	0.04	14220	13481	17208	13294
	0.05	14492	13721	17328	13448
	0.06	14736	13943	17422	13581
	0.07	14949	14150	17510	13714
	0.08	15127	14321	17601	13849
	0.09	15279	14472	17689	13972
	0.1	15382	14589	17797	14102
	0.11	15484	14708	17912	14244
	0.12	15566	14806	18009	14368
	0.13	15632	14884	18124	14494
	0.14	15688	14951	18234	14624
	0.15	15732	15012	18350	14744
	0.16	15772	15070	18466	14845
	0.17	15795	15114	18551	14950
	0.18	15823	15158	18656	15057
	0.19	15836	15192	18736	15144
	0.2	15864	15216	18808	15227
	0.21	15872	15246	18875	15294
	0.22	15875	15284	18926	15353
	0.23	15893	15289	18982	15408
	0.24	15897	15312	19015	15473
	0.25	15902	15328	19046	15506
	0.26	15917	15334	19084	15545
	0.27	15903	15349	19090	15580
	0.28	15909	15342	19124	15610
	0.29	15905	15361	19134	15623
	0.3	15908	15370	19143	15642
	0.4	15902	15397	19138	15701
	0.5	15856	15388	19081	15716
	0.6	15781	15355	19019	15723
	0.7	15663	15315	18985	15692
	0.8	15497	15262	18951	15650
	0.9	15250	15198	18930	15679
	1	14938	15108	18941	15670
	1.1	14577	14984	18930	15643
	1.2	14159	14856	18899	15589
	1.3	13740	14686	18854	15605
	1.4	13310	14490	18793	15573
	1.5	12913	14281	18712	15518
	1.6	12539	14037	18607	15491
	1.7	12180	13784	18473	15493
	1.8	11872	13529	18348	15447
	1.9	11583	13275	18175	15379
	2	11323	13029	18003	15335
