# Supplementary material for: Identification of Dioscorea opposite Thunb. CDPK gene family reveals that DoCDPK20 is related to heat resistance
Source: PeerJ. 2023 Sep 20;11:e16110. doi: 10.7717/peerj.16110 (PMC10517659; doi:10.7717/peerj.16110)
Supplement: Supplemental Information 1 — Physiological indicators and photosynthesis-related indicators. [file peerj-11-16110-s001.zip › peerj-82825-supplementary_files_1/Raw date of Fv,Fm and PIabs.csv]

Raw date of Fv/Fm and PIabs
Indicators	Treatment	1	2	3	4	5
Fv/Fm	WT-0	0.914	0.939	0.928	0.726	0.805
	WT-8	0.703	0.732	0.748	0.763	0.781
	DoCDPK20-0	0.859	0.823	0.856	0.898	0.888
	DoCDPK20-8	0.688	0.759	0.727	0.882	0.729
PIabs	WT-0	2.271	1.958	2.328	2.631	2.029
	WT-8	1.672	1.619	1.779	1.144	1.399
	DoCDPK20-0	2.098	2.399	2.259	2.056	2.653
	DoCDPK20-8	1.665	1.752	1.809	1.996	1.964
