# Supplementary material for: Identification of Dioscorea opposite Thunb. CDPK gene family reveals that DoCDPK20 is related to heat resistance
Source: PeerJ. 2023 Sep 20;11:e16110. doi: 10.7717/peerj.16110 (PMC10517659; doi:10.7717/peerj.16110)
Supplement: Supplemental Information 1 — Physiological indicators and photosynthesis-related indicators. [file peerj-11-16110-s001.zip › peerj-82825-supplementary_files_1/Raw date of MDA.csv]

Raw date of MDA
Treatment	632 nm	600 nm	450 nm	632 nm	600 nm	450 nm	632 nm	600 nm	450 nm
WT-0	0.483	0.151	0.139	0.557	0.257	0.248	0.498	0.161	0.145
WT-8	0.672	0.148	0.145	0.812	0.204	0.184	0.601	0.119	0.166
DoCDPK20-0	1.166	0.895	0.136	0.681	0.402	0.092	1.168	0.902	0.092
DoCDPK20-8	0.43	0.094	0.088	0.468	0.185	0.16	0.432	0.094	0.088
