# Supplementary material for: Identification of Dioscorea opposite Thunb. CDPK gene family reveals that DoCDPK20 is related to heat resistance
Source: PeerJ. 2023 Sep 20;11:e16110. doi: 10.7717/peerj.16110 (PMC10517659; doi:10.7717/peerj.16110)
Supplement: Supplemental Information 1 — Physiological indicators and photosynthesis-related indicators. [file peerj-11-16110-s001.zip › peerj-82825-supplementary_files_1/Raw date of Photosynthetic indicators.csv]

Raw date of Photosynthetic indicators
Indicators	Treatment	1	2	3
Photosynthetic rate	WT-0	109.124973	128.1256237	119.1259948
	WT-8	73.11129993	83.11279581	85.11440426
	DoCDPK20-0	115.1169688	125.1173613	130.1170204
	DoCDPK20-8	89.1036145	95.10422755	101.1048246
Stomatal conductance	WT-0	109.124973	128.1256237	119.1259948
	WT-8	73.11129993	83.11279581	85.11440426
	DoCDPK20-0	115.1169688	125.1173613	130.1170204
	DoCDPK20-8	89.1036145	95.10422755	101.1048246
Intercellular CO2 concentration	WT-0	136.027835	125.0226838	115.165678
	WT-8	98.13368563	85.12368016	103.2014832
	DoCDPK20-0	142.6435024	138.4841361	127.608715
	DoCDPK20-8	108.6511061	119.6888789	102.8563537
Transpiration rate	WT-0	9.279451266	10.65928485	10.98230998
	WT-8	3.697873934	3.802415588	4.408970709
	DoCDPK20-0	9.502814034	8.918617076	9.720732601
	DoCDPK20-8	5.720399495	5.098533203	6.29519914
Pn/Tr	WT-0	1.141388871	1.212300185	1.141914983
	WT-8	1.872069297	1.930796379	1.842185068
	DoCDPK20-0	1.264908688	1.258317324	1.284929043
	DoCDPK20-8	1.316479212	1.71177938	1.581439532
