# Supplementary material for: Identification of Dioscorea opposite Thunb. CDPK gene family reveals that DoCDPK20 is related to heat resistance
Source: PeerJ. 2023 Sep 20;11:e16110. doi: 10.7717/peerj.16110 (PMC10517659; doi:10.7717/peerj.16110)
Supplement: Supplemental Information 1 — Physiological indicators and photosynthesis-related indicators. [file peerj-11-16110-s001.zip › peerj-82825-supplementary_files_1/Raw date of POD.csv]

Raw date of POD
Treatment	1min	2min	3min	1min	2min	3min	1min	2min	3min
WT-0	0.628	1.028	1.142	0.548	1.008	1.135	0.668	1.108	1.235
WT-8	0.415	0.735	1.102	0.417	0.505	0.947	0.408	0.505	1.102
DoCDPK20-0	0.262	0.553	0.818	0.275	0.582	0.878	0.255	0.662	0.826
DoCDPK20-8	0.359	0.982	1.348	0.346	0.706	1.314	0.356	0.706	1.365
