# Supplementary material for: Identification of Dioscorea opposite Thunb. CDPK gene family reveals that DoCDPK20 is related to heat resistance
Source: PeerJ. 2023 Sep 20;11:e16110. doi: 10.7717/peerj.16110 (PMC10517659; doi:10.7717/peerj.16110)
Supplement: Supplemental Information 1 — Physiological indicators and photosynthesis-related indicators. [file peerj-11-16110-s001.zip › peerj-82825-supplementary_files_1/Raw date of pro.csv]

Raw date of pro
Treatment	Absorbance
WT-0	0.141	0.137	0.139
WT-8	0.151	0.178	0.168
DoCDPK20-0	0.154	0.132	0.146
DoCDPK20-8	0.186	0.188	0.18
