# Supplementary material for: Identification of Dioscorea opposite Thunb. CDPK gene family reveals that DoCDPK20 is related to heat resistance
Source: PeerJ. 2023 Sep 20;11:e16110. doi: 10.7717/peerj.16110 (PMC10517659; doi:10.7717/peerj.16110)
Supplement: Supplemental Information 1 — Physiological indicators and photosynthesis-related indicators. [file peerj-11-16110-s001.zip › peerj-82825-supplementary_files_1/Raw date of SOD.csv]

Raw date of SOD
Treatment	Absorbance
WT-0	0.081	0.084	0.082
WT-8	0.075	0.073	0.075
DoCDPK20-0	0.082	0.083	0.081
DoCDPK20-8	0.067	0.065	0.066
