# Supplementary material for: Identification of Dioscorea opposite Thunb. CDPK gene family reveals that DoCDPK20 is related to heat resistance
Source: PeerJ. 2023 Sep 20;11:e16110. doi: 10.7717/peerj.16110 (PMC10517659; doi:10.7717/peerj.16110)
Supplement: Supplemental Information 1 — Physiological indicators and photosynthesis-related indicators. [file peerj-11-16110-s001.zip › peerj-82825-supplementary_files_1/Raw date of Soluble protein.csv]

Raw date of Soluble protein
Treatment	Absorbance
WT-0	0.895	0.904	0.889
WT-8	0.916	0.912	0.926
DoCDPK20-0	0.92	0.922	0.925
DoCDPK20-8	0.951	0.948	0.933
