# Supplementary material for: Identification of Dioscorea opposite Thunb. CDPK gene family reveals that DoCDPK20 is related to heat resistance
Source: PeerJ. 2023 Sep 20;11:e16110. doi: 10.7717/peerj.16110 (PMC10517659; doi:10.7717/peerj.16110)
Supplement: Supplemental Information 1 — Physiological indicators and photosynthesis-related indicators. [file peerj-11-16110-s001.zip › peerj-82825-supplementary_files_1/Raw date of Transgenic tobacco.csv]

Raw date of Transgenic tobacco
Gene	0h			8h
18S	15.8869	15.8564	15.7569	15.5562	15.7569	15.6258
WT	16.5563	15.9625	15.9652	13.1231	13.1562	13.1269
18S	15.5889	15.6597	15.5563	14.1123	14.1325	14.1783
DoCDPK20	15.0682	15.0123	15.1239	10.9756	10.8169	10.8756
